# Supplementary material for: Msx1+ stem cells recruited by bioactive tissue engineering graft for bone regeneration
Source: Nat Commun. 2022 Sep 5;13:5211. doi: 10.1038/s41467-022-32868-y (PMC9445030; doi:10.1038/s41467-022-32868-y)
Supplement: Supplementary file 4 — Source Data [file 41467_2022_32868_MOESM4_ESM.xlsx]

## Sheet: Figure 1f
Figure 1f	(OD Value)
	Scaffold	Scaffold+NSs
Replicate #1	0.424	0.902667
Replicate #2	0.224667	1.03833
Replicate #3	0.501667	1.15633
Replicate #4	0.499667	0.789333
Replicate #5	0.451667	0.841667

## Sheet: Figure 1j
Figure 1j	(OD Value)
	Scaffold	Scaffold+NSs
Replicate #1	0.638333	1.33533
Replicate #2	0.746	1.62633
Replicate #3	0.853667	1.67233
Replicate #4	0.606	1.31033

## Sheet: Figure 2e,2f
Figure 2e,2f			Figure 2e			Figure 2f
	BV [cm^3]	TV [cm^3]	BV/TV [%]	BS [cm^2]	BS/BV [1/cm]	BMD [g/cm^3]	Tb.Th [cm]	Tb.Sp [cm]
4w-Defect-1	0.00106886	0.00753472	0.141858	0.213954	200.17	627.416	0.0235532	0.353191
4w-Defect-2	0.00111497	0.00739974	0.150677	0.20822	186.749	647.01	0.0264124	0.345233
4w-Defect-3	0.00366584	0.0138301	0.265063	0.474164	129.347	1051.74	0.0362124	0.264117
4w-Scaffold-1	0.00281837	0.0111354	0.253101	0.446916	158.573	1045.07	0.0261178	0.254973
4w-Scaffold-2	0.00361087	0.0119768	0.30149	0.334804	92.7211	1121.34	0.0393783	0.364575
4w-Scaffold-3	0.00245482	0.0144488	0.169898	0.389451	158.648	758.999	0.0321451	0.324005
4w-Scaffold+NSs-1	0.0114175	0.0185023	0.617085	0.973115	85.2304	2143.52	0.0385908	0.297209
4w-Scaffold+NSs-2	0.007873	0.0148656	0.529612	0.675273	85.7707	2041.13	0.0462042	0.274048
4w-Scaffold+NSs-3	0.00797493	0.018226	0.437558	0.69521	87.1744	1705.81	0.0407009	0.293055

## Sheet: Figure 2g,2h
Figure 2g,2h			Figure 2g			Figure 2h
	BV [cm^3]	TV [cm^3]	BV/TV [%]	BS [cm^2]	BS/BV [1/cm]	BMD [g/cm^3]	Tb.Th [cm]	Tb.Sp [cm]
12w-Defect-1	0.0034022	0.0130797	0.260113	0.38253	112.436	1211.02	0.0497831	0.490402
12w-Defect-2	0.00238556	0.00684288	0.348619	0.282459	118.404	1501.04	0.0488782	0.318387
12w-Defect-3	0.00229603	0.00671731	0.341807	0.270316	117.732	1504.85	0.0527635	0.329675
12w-Scaffold-1	0.00868292	0.0182135	0.47673	0.533371	61.4276	2089.15	0.0571139	0.279942
12w-Scaffold-2	0.0192253	0.0353611	0.543685	0.849263	44.1743	2602.88	0.0768042	0.294829
12w-Scaffold-3	0.0168048	0.0359751	0.467124	0.874442	52.0352	2128.46	0.0620744	0.385772
12w-Scaffold+NSs-1	0.015124	0.0165981	0.911188	0.559278	36.9794	3767.21	0.0552338	0.222758
12w-Scaffold+NSs-2	0.0322396	0.0521578	0.618117	1.35633	42.0703	2655.36	0.0712659	0.307283
12w-Scaffold+NSs-3	0.0201436	0.0326472	0.652906	0.941752	47.9131	2755.92	0.0598758	0.290438

## Sheet: Figure 5d
Figure 5d	cluster	gene
	Skeletal Stem Cells 1	Col5a3
	Skeletal Stem Cells 1	Tgfbi
	Skeletal Stem Cells 1	Tnc
	Skeletal Stem Cells 1	Tnn
	Skeletal Stem Cells 1	Tnfaip6
	Skeletal Stem Cells 1	Cd44
	Skeletal Stem Cells 1	Ndufa4l2
	Skeletal Stem Cells 1	Ldha
	Skeletal Stem Cells 1	Postn
	Skeletal Stem Cells 1	Rrad
	Pdgfra+ Progenitor Cells	Serping1
	Pdgfra+ Progenitor Cells	C1s
	Pdgfra+ Progenitor Cells	Ackr3
	Pdgfra+ Progenitor Cells	Clec3b
	Pdgfra+ Progenitor Cells	Plac8
	Pdgfra+ Progenitor Cells	Enc1
	Pdgfra+ Progenitor Cells	Igfbp4
	Pdgfra+ Progenitor Cells	Ifi27l2b
	Pdgfra+ Progenitor Cells	Mt2A
	Pdgfra+ Progenitor Cells	Gsn
	Skeletal Stem Cells 2	Mmp13
	Skeletal Stem Cells 2	Nsg1
	Skeletal Stem Cells 2	Col6a5
	Skeletal Stem Cells 2	Col11a1
	Skeletal Stem Cells 2	Serpine2
	Skeletal Stem Cells 2	Clu
	Skeletal Stem Cells 2	Sdc4
	Skeletal Stem Cells 2	Rgcc
	Skeletal Stem Cells 2	Tnn
	Skeletal Stem Cells 2	Mt3
	Fibroblast	AABR07000398.1
	Fibroblast	Apoe
	Fibroblast	Spp1
	Fibroblast	RT1-Da
	Fibroblast	C1qa
	Fibroblast	Cd74
	Fibroblast	C1qc
	Fibroblast	Cxcl2
	Fibroblast	Fcer1g
	Fibroblast	C1qb
	Cycling MSCs	Ube2c
	Cycling MSCs	Cenpf
	Cycling MSCs	Cdk1
	Cycling MSCs	Spc24
	Cycling MSCs	LOC100359539
	Cycling MSCs	Cdkn3
	Cycling MSCs	Pttg1
	Cycling MSCs	Stmn1
	Cycling MSCs	Hmgb2
	Cycling MSCs	Cks2
	Osteoprogenitors	Cthrc1
	Osteoprogenitors	C1qtnf3
	Osteoprogenitors	Col8a1
	Osteoprogenitors	Fibin
	Osteoprogenitors	Ccn2
	Osteoprogenitors	Ogn
	Osteoprogenitors	Sfrp2
	Osteoprogenitors	Cdkn1c
	Osteoprogenitors	Itm2a
	Osteoprogenitors	Igfbp3
	Pdgfra(lo) Osteoblast	Shisa3
	Pdgfra(lo) Osteoblast	Igf2
	Pdgfra(lo) Osteoblast	Igfbp2
	Pdgfra(lo) Osteoblast	Fxyd5
	Pdgfra(lo) Osteoblast	Rarres1
	Pdgfra(lo) Osteoblast	Tsc22d1
	Pdgfra(lo) Osteoblast	Mgp
	Pdgfra(lo) Osteoblast	Col8a1
	Pdgfra(lo) Osteoblast	Ecrg4
	Pdgfra(lo) Osteoblast	Igfbp5
	Pdgfra(hi) Osteoblast	Gjb2
	Pdgfra(hi) Osteoblast	Inmt
	Pdgfra(hi) Osteoblast	Apod
	Pdgfra(hi) Osteoblast	Cldn11
	Pdgfra(hi) Osteoblast	Igfbp2
	Pdgfra(hi) Osteoblast	Sparcl1
	Pdgfra(hi) Osteoblast	Ptgds
	Pdgfra(hi) Osteoblast	Islr
	Pdgfra(hi) Osteoblast	A2m
	Pdgfra(hi) Osteoblast	Igf2

## Sheet: SFigure 1c
SFigure 1c	Cell population doubling time (PDT)
Passage 2	Control	NSs medium
Replicate #1	9.77549	3.26886
Replicate #2	8.09981	2.94812
Replicate #3	4.62195	2.32732
Replicate #4	6.3398	2.64117
Passage 3	Control	NSs medium
Replicate #1	9.09231	3.19367
Replicate #2	4.35803	2.63004
Replicate #3	8.02896	3.70856
Replicate #4	7.25977	3.27742
Passage 3	Control	NSs medium
Replicate #1	7.2321	3.53858
Replicate #2	10.1689	5.8151
Replicate #3	7.18395	3.17194
Replicate #4	8.19165	4.17521

## Sheet: SFigure 1e
SFigure 1e	Ki67
		Control
		positive	total cells	ratio	ratio (%)
	Replicate #1	25	64	0.390625	39.0625
	Replicate #2	17	60	0.283333	28.3333
	Replicate #3	20	68	0.294118	29.4118
		NSs medium
		positive	total cells	ratio
	Replicate #1	50	68	0.735294	73.5294
	Replicate #2	49	70	0.7	70
	Replicate #3	48	63	0.761905	76.1905

## Sheet: SFigure 1f
SFigure 1f	gammaH2AX
		Control
		positive	total cells	ratio	ratio (%)
	Replicate #1	12	27	0.444444	44.4444
	Replicate #2	6	17	0.352941	35.2941
	Replicate #3	5	15	0.333333	33.3333
		NSs medium
		positive	total cells	ratio
	Replicate #1	5	22	0.227273	22.7273
	Replicate #2	3	18	0.166667	16.6667
	Replicate #3	12	66	0.181818	18.1818

## Sheet: SFigure 1h
SFigure 1h
	Control (number of colonies per well)
well #	1	2	3	4	5
colonies #	9	11	7	8	6
	NSs medium(number of colonies per well)
well #	1	2	3	4	5
colonies #	18	16	12	13	11

## Sheet: SFigure 2c
SFigure 2c	(OD Value)
	Control	NSs pre-treated
Replicate #1	0.651	0.993
Replicate #2	0.597	0.963
Replicate #3	0.717	1.032
Replicate #4	0.763	0.998
Replicate #5	0.648	1.132

[truncated: 4 more sheets: SFigure 2d, SFigure 4d, SFigure 4f, SFigure 7h]
